# Supplementary material for: Dynamics of small RNAs in a red-fruited wine grape cultivar infected with Grapevine red blotch virus
Source: BMC Genomics. 2025 Apr 29;26:417. doi: 10.1186/s12864-025-11539-4 (PMC12038946; doi:10.1186/s12864-025-11539-4)
Supplement: Supplementary file 1 — Supplementary Material 1. [file 12864_2025_11539_MOESM1_ESM.xlsx]

## Sheet: Table S1
Table S1: Summary of Total Raw, Clean, and Mapped Reads
sRNA library	Total Raw Reads	Total clean reads	miRNA mapped reads
PLH1	24626528	1140781	202324
PLH2	21540713	904003	125713
PLH3	21742940	1419479	343852
PLD1	17767266	438345	54525
PLD2*	25231045	1477461	646622
PLD3	14398337	354108	55500
PBH1	31858084	1048383	23590
PBH2	31345094	1333655	18956
PBH3	21199485	633316	10668
PBD1	32169989	988422	21106
PBD2	31904297	1451071	25066
PBD3	23021122	799375	9558
POLH1	21074495	373136	44543
POLH2	25645078	1133043	141124
POLH3	14088737	1014895	111625
POLD1	28068809	574281	55986
POLD2	34781793	1916631	172068
POLD3	24797156	681046	107189
POBH1	30642316	743528	11822
POBH2	13393616	985115	3576
POBH3	13433496	979192	4163
POBD1	18941747	1054075	13290
POBD2	12712824	1052209	2492
POBD3	26094597	633527	5201
sRNA libraries are named using a combination of identifiers to indicate whether they taken pre- (P) or post-veraison (PO), whether they are Leaf (L) or Berry (B) samples, and whether they are GRBV-negative (H) or GRBV-positive (D). The numbers denote biological replicates for each sample category. *Note that sample PLD2 is included in this table but was excluded from further analysis due to low q…

## Sheet: Table S2
Table S2: Summary of read analysis.
database	PBD			PBH			PLD			PLH
	kR	kR	Uniq	kR	kR	Uniq	kR	kR	Uniq	kR	kR	Uniq
		Rep			Rep			Rep			Rep
trinity	7050.02	2350.01	43.455	6096.66	2032.22	32.6803	9744.72	3248.24	69.2993	8220	2740	61.4543
genome	8513.97	2837.99	25.8487	8417.8	2805.93	23.502	9214.55	3071.52	60.2363	8485.22	2828.41	52.6797
cds	1295.23	431.745	4.57533	1305.93	435.311	4.298	3154.66	1051.55	15.9393	2649.4	883.133	13.4983
ncrna	13140.5	4380.15	148.464	12556.3	4185.44	134.735	11434.1	3811.37	145.681	10757.5	3585.82	169.957
repeats	4330.2	1443.4	26.3923	4157.6	1385.87	24.15	5137.51	1712.5	38.1617	4411.31	1470.44	37.0563
premiRBase21	305.256	101.752	1.06133	246.098	82.0327	1.00267	1185.81	395.269	1.315	595.574	198.525	1.19267
total	32391	10797	660.735	30153.7	10051.2	596.647	22699.2	7566.4	605.608	21407.9	7135.98	777.598
genome/total	0.2628	0.2628	0.0391	0.2792	0.2792	0.0394	0.4059	0.4059	0.0995	0.3964	0.3964	0.0677
database	POBD			POBH			POLD			POLH
	kR	kR	Uniq	kR	kR	Uniq	kR	kR	Uniq	kR	kR	Uniq
		Rep			Rep			Rep			Rep
trinity	6114.05	2038.02	43.8867	5335.19	1778.4	33.3347	13927	4642.32	60.647	8141.2	2713.73	54.562
genome	9471.77	3157.26	24.443	13034.7	4344.92	22.7387	14838.9	4946.31	56.259	7856.73	2618.91	47.4143
cds	802.024	267.341	6.01433	815.535	271.845	5.75033	5295.06	1765.02	13.406	2573.24	857.748	11.185
ncrna	10639.8	3546.58	145.373	8779.83	2926.61	107.163	16219.1	5406.37	130.321	12462	4153.99	147.571
repeats	4212.39	1404.13	32.7317	4067.59	1355.86	28.4013	8302.17	2767.39	35.6867	4635.44	1545.15	34.7453
premiRBase21	761.567	253.856	1.17467	196.724	65.5747	0.751667	695.684	231.895	1.20833	581.472	193.824	1.25267
total	27404.8	9134.95	570.863	27067.4	9022.48	381.636	31719.7	10573.2	564.036	25210.9	8403.63	625.561
genome/total	0.3456	0.3456	0.0428	0.4816	0.4816	0.0596	0.4678	0.4678	0.0997	0.3116	0.3116	0.0758
Thousands of reads (kR), average thousands of reads per replicate (kR/Rep), and average thousands of unique sequences/replicate (Uniq) of each sampling category are shown for each database and the combined total. The final row shows the proportion for each total that is represented by reads that mapped to the V. vinifera genome. Mapping was performed as described in Suo et al., 2021.

## Sheet: Table S3
Table S3: Summary of Read Mapping to Viral/Viroidal Database
Sample	Trimmed	Mapped	GRBV	HSVd	GYSVd
PBD1	12652598	210413	174483	13899	16464
PBD2	18041408	271425	235732	13679	15469
PBD3	9618573	105615	85555	7596	8697
PBH1	12648033	29057	361	11969	6100
PBH2	15845413	23059	103	8799	4761
PBH3	7660431	17691	212	7552	3880
PLD1	5808568	52162	42631	4196	1138
PLD2*	19621955	237765	108564	27021	79552
PLD3	4805395	41225	30794	2898	4164
PLH1	13427086	18758	87	7379	4674
PLH2	11872402	33935	90	5407	15284
PLH3	16717331	29596	102	13030	7646
POBD1	12096552	327002	298282	13695	8933
POBD2	12044696	57936	46826	1972	1149
POBD3	7687464	112725	100389	4871	3026
POBH1	9480331	11344	96	4145	755
POBH2	11434819	9547	36	1445	295
POBH3	11192924	8897	59	1284	306
POLD1	7385222	64990	51476	6861	2447
POLD2	22725721	234678	161232	18536	43429
POLD3	8290987	162787	133233	15464	9094
POLH1	4746963	17889	97	3475	8280
POLH2	14303145	40866	94	9036	22754
POLH3	12796875	13312	165	6749	3107
Total	263282937	1894909	1360633	183937	191852
*As described in the previous chapter, sample PLD2 was deemed to be low quality and excluded from further analyses.

## Sheet: Table S4
Table S4: Degradome validation of miRNA family target predictions and target homologues in A thaliana.
Query	Transcript	Site	Allen	GRBV- Leaves			GRBV+ Leaves			Arabidopsis homologue
				Valid	%	Cat	Valid	%	Cat
miR159	Vitvi12g00209_t001	91	4	81	24.62	0	158	25.48	0	AT2G42570.1
miR167	Vitvi03g00206_t001	752	7.5	389	66.95	0	896	67.57	0	AT3G12500.1
miR168	Vitvi09g02081_t001	594	6.5	376	31.44	0	468	28.01	0	ATMG00510.1
	Vitvi09g02090_t001	465	6.5	376	36.08	0	468	33.57	0	ATMG00510.1
miR3476b-5p	Vitvi03g00706_t001	166	6.5	45	55.56	0	63	52.5	0	AT1G04945.2
	Vitvi13g01803_t001	195	6.5	45	45.92	0	63	45.65	0	AT1G04945.2
	Vitvi15g04391_t001	88	6.5	45	83.33	0	63	88.73	0	AT1G04945.4
	Vitvi15g04396_t001	97	6.5	45	81.82	0	63	84	0	AT1G04945.4
	Vitvi15g04403_t001	97	8	45	95.74	0	63	80.77	0	AT1G04945.4
	Vitvi16g00437_t001	4101	9	16	31.37	0	31	45.59	0	AT3G06530.2
miR3623-5p	Vitvi18g00591_t001	843	6	6	3.77	2	17	6.69	0	AT5G49650.1
	Vitvi16g00880_t001	1420	7.5	85	18.09	0	127	14.14	2	AT2G45590.1
miR3624-3p	Vitvi10g00241_t001	239	5	7	16.67	0	14	35	0	AT4G16380.3
	Vitvi10g00245_t002	230	5	7	15.22	0	14	35.9	0	AT4G16380.2
	Vitvi08g01651_t001	248	9	142	12.91	2	292	14.03	2	AT3G57000.1
	Vitvi13g01167_t001	213	9	145	10.81	2	289	12.49	2	AT3G57000.1
miR3629-3p	Vitvi13g01758_t001	31	5.5	22	10.58	2	32	11.76	2	AT5G56710.1
miR3633	Vitvi03g00203_t001	291	7.5	30	10.24	0	61	17.84	0	AT4G35250.1
	Vitvi03g04485_t001	172	5	26	70.27	0	26	68.42	0	NA
	Vitvi10g04333_t001	146	5	7	13.21	2	28	30.11	2	NA
	Vitvi07g01217_t001	213	10	253	20.7	0	338	19.62	0	AT4G02600.2
miR3634	Vitvi19g04623_t001	161	3.5	84	88.42	0	98	83.05	0	NA
miR3635	Vitvi03g01290_t001	507	6.5	12	7.69	2	13	5.24	2	AT3G12750.1
miR395	Vitvi06g01295_t001	41	7.5	403	13.99	2	471	12.73	2	AT2G28000.1
miR396	Vitvi01g00876_t001	688	4.5	25	10.25	0	37	9.23	0	AT1G59640.1
	Vitvi06g04411_t001	274	4.5	912	13.16	2	1608	18.2	2	AT2G27970.1
	Vitvi06g01133_t001	458	3.5	6	5.45	0	12	9.23	0	AT1G50420.1
	Vitvi02g01038_t001	263	10	28	6	2	30	5.09	3	AT5G26742.3
miR397	Vitvi09g00019_t001	203	9.5	40	12.38	2	60	12.45	2	AT1G72330.1
miR477	Vitvi07g02021_t001	88	6.5	121	22.49	0	154	18.71	0	AT1G04290.1
	Vitvi17g00218_t001	359	8	233	3.64	0	616	5.51	0	AT1G18210.2
	Vitvi11g00481_t001	70	5.5	34	32.08	0	27	19.15	0	AT5G20200.1
miR482	Vitvi18g02996_t001	248	2	12	32.43	0	22	36.07	0	NA
	Vitvi09g01354_t001	368	5.5	4	2.63	3	27	8.33	2	AT1G51580.1
	Vitvi13g04689_t001	643	3	17	70.83	0	12	57.14	0	AT3G14470.1
	Vitvi14g01187_t001	422	6	31	7.99	0	45	7.56	0	AT5G16120.4
miR5139	Vitvi18g01220_t001	48	9.5	22	28.21	0	30	26.79	0	AT3G14430.1
miR828	Vitvi14g04439_t001	186	0	19	26.76	0	13	18.31	1	NA
miR894	Vitvi14g04415_t001	49	6	90	8.29	2	123	7.58	2	AT3G18280.1
	Vitvi14g04418_t001	49	5	90	9.06	2	123	8.38	2	AT3G18280.2
Cleavage position (site) and Allen score (Allen) for miRNA target predictions. Number of valid reads, percentage of total reads that are valid, and category value for degradome validation in both GRBV-negative and GRBV-positive leaves.

## Sheet: Table S5
Table S5: Number of Reads Mapped to GRBV Gene Regions
ORF	PBD1	PBD2	PBD3	PLD1	PLD3	POBD1	POBD2	POBD3	POLD1	POLD2	POLD3
V2	39723	54799	19210	8494	6226	60138	10396	22314	10991	30194	21404
V1	41640	58116	19000	5599	5230	59873	9530	19169	7115	24903	18746
V3	51468	70258	26645	10707	8253	88726	13520	29536	13308	45984	35533
C2	8144	11721	5274	3819	2353	20837	2752	6857	5353	17337	15821
C1	12915	15490	6642	10223	6402	32663	4415	11443	9025	30084	28065
C3	15632	18251	6361	527	194	28579	4969	8591	2033	8	3019

## Sheet: Table S6
Table S6: Degradome Validation of grbvasRNA target predictions
			PLH				PLD				POLH				POLD
Query	Target	Allen	%	10nt	CPM	Rank	%	10nt	CPM	Rank	%	10nt	CPM	Rank	%	10nt	CPM	Rank
grbvasRNA1	Vitvi01g00128_t001	6	4.9	24	5.6	2	7.7	40	9.4	2	7.6	44	9	2	8.5	95	11.3	2
	Vitvi01g00128_t002	6	5	24	5.6	2	7.8	40	9.4	2	7.6	44	9	2	8.5	95	11.3	2
grbvasRNA2	Vitvi06g00398_t001	NA	NA	NA	NA	NA	NA	NA	NA	NA	NA	NA	NA	NA	5.5	6	0.7	4
	Vitvi07g01275_t001	8	5.2	466	108.6	4	4.4	337	79.1	4	4.9	484	99.3	4	4.7	559	66.7	4
grbvasRNA3	Vitvi19g00148_t001	9	0.9	0	0	NA	NA	NA	NA	NA	1.4	0	0	NA	2.9	5	0.6	1
grbvasRNA4	Vitvi09g00707_t001	7.5	10	0	0	NA	NA	NA	NA	NA	18.8	1	0.2	4	14.8	6	0.7	2
grbvasRNA5	Vitvi15g01427_t001	9.5	4.5	1	0.2	2	NA	NA	NA	NA	5.6	0	0	NA	18.5	5	0.6	1
	Vitvi15g01427_t002	9.5	4.5	1	0.2	2	NA	NA	NA	NA	5.9	0	0	NA	18.5	5	0.6	1
grbvasRNA6	Vitvi19g01704_t001	6.5	1.6	1	0.2	4	1.4	1	0.2	4	1.4	0	0	NA	4.9	6	0.7	2
grbvasRNA7a	Vitvi17g00483_t001	7.5	13.1	15	3.5	3	10.4	13	3.1	2	10.5	15	3.1	2	9.3	22	2.6	3
	Vitvi18g01006_t001	8	9.8	52	12.1	1	6.3	31	7.3	1	5.5	34	7	2	6.9	70	8.4	1
	Vitvi18g01006_t002	8	9.7	52	12.1	1	6.3	31	7.3	1	5.6	34	7	2	6.8	70	8.4	1
	Vitvi18g01006_t003	8	9.8	52	12.1	1	6.3	31	7.3	1	5.5	34	7	2	6.8	70	8.4	1
grbvasRNA7b	Vitvi11g00285_t001	7	50	2	0.5	1	50	2	0.5	1	100	3	0.6	1	68.8	5	0.6	2

## Sheet: Table S7
Table S7: Differential Expression of Identified miRNAs between GRBV-Positive and GRBV-Negative Samples
Diseased minus Healthy DE Comparison
miRNA	Pre-Veraison Leaves			Post-Veraison Leaves			Pre-Veraison Berries			Post-Veraison Berries
	FC	P	FDR	FC	P	FDR	FC	P	FDR	FC	P	FDR
miR156av	0.7	0.59	1	0.2	0.86	0.97	1.3	0.3	0.63	-3.7	0.04	0.28
miR156bz	-2.3	0.4	1	-0.5	0.83	0.96	7.7	0.02	0.2	4.2	0.36	0.8
miR156z	-0.3	0.84	1	0.1	0.96	0.98	5.9	0	0.01	0	1	1
miR159aj	-0.2	0.81	1	-0.5	0.55	0.94	0.5	0.63	0.86	3.1	0.01	0.11
miR159ak	0.8	0.51	1	-2.7	0.01	0.21	-0.4	0.73	0.93	1.8	0.14	0.47
miR162g	0	0.96	1	-0.8	0.38	0.94	2.2	0.17	0.57	9.2	0	0.01
miR165d	2.5	0.13	0.94	0.4	0.78	0.96	4.5	0.01	0.19	0	1	1
miR166as	-0.3	0.79	1	-2.5	0.03	0.37	1.5	0.19	0.57	4.1	0	0.07
miR166ax	-1	0.57	1	-0.1	0.93	0.98	7.3	0.01	0.12	-4.4	0.04	0.28
miR166be	4.3	0.02	0.26	0.1	0.95	0.98	-6.2	0.03	0.23	0	1	1
miR166bf	0.1	0.92	1	0.5	0.67	0.95	2.3	0.06	0.34	6.5	0.05	0.29
miR166l	-3.8	0.07	0.69	2.7	0.04	0.42	-1.7	0.36	0.63	0	1	1
miR167an	-0.5	0.7	1	6.9	0	0.01	0	1	1	0	1	1
miR2950c-3p	1.1	0.13	0.94	2.7	0	0.01	1.5	0.03	0.23	0.7	0.27	0.72
miR319ag	0.2	0.91	1	-6.4	0.01	0.16	-0.3	0.88	1	4.2	0.34	0.8
miR319al	-0.4	0.84	1	-4.2	0.03	0.37	-0.7	0.73	0.93	0	1	1
miR3476b-5p	0	1	1	2.5	0.16	0.8	-1.1	0.57	0.82	8.9	0.01	0.12
miR3624a-3p	0.6	0.65	1	0.7	0.59	0.95	9.1	0	0.01	-9.1	0	0.05
miR3630b-3p	5.2	0.01	0.26	4.5	0.05	0.42	-3.8	0.25	0.63	-1.4	0.52	1
miR3633d	1.1	0.66	1	0.3	0.9	0.98	7.3	0.03	0.23	0	1	1
miR3637a-5p	1.6	0.48	1	-2.3	0.29	0.94	0	1	1	8	0.04	0.28
miR395bk	2.1	0.01	0.26	0.6	0.38	0.94	0.8	0.27	0.63	-2.8	0	0.01
miR395bl	2.5	0.25	1	0.8	0.69	0.96	9.2	0	0.08	0	1	1
miR395bm	4.4	0.02	0.26	-0.6	0.72	0.96	0	1	1	0	1	1
miR395bo	0.9	0.58	1	1.9	0.22	0.88	1.1	0.6	0.85	-8.4	0.01	0.11
miR395bp	3.2	0.01	0.26	0.5	0.63	0.95	2.3	0.03	0.23	-1.8	0.09	0.45
miR395l	2.5	0.05	0.64	0.8	0.47	0.94	-0.2	0.9	1	0	1	1
miR395o	2.2	0.07	0.69	0.7	0.54	0.94	2	0.13	0.54	-7.9	0.01	0.11
miR396a	0.1	0.91	1	-4.2	0	0.02	-1.5	0.18	0.57	1.9	0.17	0.52
miR396ad	0.4	0.83	1	-0.9	0.54	0.94	3.8	0.02	0.2	0	1	1
miR396ai	-0.1	0.93	1	1.2	0.32	0.94	7.7	0	0.01	0	1	1
miR396b	-1.3	0.36	1	2	0.13	0.8	-1	0.42	0.69	8.1	0.01	0.11
miR396d	-0.1	0.9	1	-1.3	0.04	0.4	0.6	0.31	0.63	0.6	0.35	0.8
miR396f	-0.1	0.87	1	-0.5	0.51	0.94	1.5	0.04	0.28	2.3	0.05	0.31
miR396h	-0.4	0.77	1	-2.7	0.05	0.42	-1.9	0.17	0.57	0.7	0.78	1
miR396j	6.1	0	0.04	6.6	0	0.02	0.3	0.88	1	0	1	1
miR396k	-0.7	0.6	1	0.4	0.75	0.96	-0.1	0.94	1	-9.8	0	0.01
miR396o	-0.6	0.53	1	-0.6	0.43	0.94	1.7	0.04	0.28	0.4	0.77	1
miR482aw	-0.4	0.86	1	-3.1	0.17	0.81	8.2	0.01	0.19	8	0.04	0.28
miR6478a	-1.7	0.38	1	-2.6	0.15	0.8	-6.8	0.02	0.2	2	0.27	0.72
miR7505a	0	1	1	1.6	0.41	0.94	1.9	0.33	0.63	9	0.01	0.12
Log2(Fold Change) values (logFC), P-values (P), and FDR values for differential expression analysis for samples from GRBV-positive and GRBV-negative vines. Positive logFC (orange) values indicate higher expression in GRBV-positive samples relative to GRBV-negative samples, while negative logFC values (blue) indicate lower expression in GRBV-positive samples relative to GRBV-negative samples. P-va…

## Sheet: Table S8
Table S8: Differential Expression of Identified miRNAs between Pre- and Post-Veraison Samples
Post- minus Pre-Veraison DE Comparison
miRNA	Healthy Leaves			Diseased Leaves			Healthy Berries			Diseased Berries
	FC	P	FDR	FC	P	FDR	FC	P	FDR	FC	P	FDR
miR156ao	-2.4	0.18	1	-3.8	0.04	0.66	0	1	1	3.3	0.11	0.31
miR156av	1.2	0.35	1	0.7	0.64	0.96	-0.6	0.64	0.95	-5.7	0	0.02
miR156z	-0.7	0.55	1	-0.3	0.77	0.96	-3.1	0.45	0.8	-9	0	0.01
miR159aj	0	0.99	1	-0.3	0.76	0.96	-0.5	0.69	1	2.1	0.03	0.15
miR159ak	3.1	0.01	0.07	-0.4	0.71	0.96	-2.5	0.04	0.16	-0.3	0.79	0.94
miR162a	0.4	0.66	1	0.1	0.95	0.97	2.4	0.04	0.16	3.2	0	0.04
miR162b	0.8	0.3	1	0.1	0.88	0.96	4.4	0.11	0.33	5.5	0.04	0.16
miR162d	0.5	0.33	1	0	0.97	0.97	1.2	0.01	0.11	0.2	0.67	0.85
miR162g	0.6	0.47	1	-0.2	0.84	0.96	-3	0.46	0.8	4	0	0.01
miR165d	0.6	0.69	1	-1.5	0.38	0.96	-4.4	0.27	0.59	-8.9	0.01	0.05
miR166ag	-0.1	0.91	1	0.2	0.88	0.96	2.1	0.05	0.17	-0.1	0.94	1
miR166ai	-0.3	0.71	1	-0.2	0.86	0.96	-2.1	0.04	0.16	-0.8	0.39	0.63
miR166aj	0.8	0.44	1	1.4	0.22	0.9	-2.4	0.02	0.15	-1.6	0.11	0.3
miR166as	3.5	0	0.05	1.4	0.3	0.9	-3	0.03	0.15	-0.4	0.7	0.87
miR166ax	1	0.53	1	1.9	0.32	0.9	9.2	0	0.01	-2.5	0.24	0.49
miR166ay	0.9	0.23	1	1.4	0.11	0.8	-1.6	0.05	0.17	-1.6	0.04	0.16
miR166be	0	0.99	1	-4.2	0.02	0.45	-6.2	0.08	0.25	0	1	1
miR166h	-0.5	0.72	1	3.2	0.11	0.8	-6.4	0.04	0.16	-4.3	0.28	0.53
miR166l	-0.9	0.49	1	5.6	0.01	0.27	-4.9	0.17	0.45	-3.3	0.44	0.65
miR167an	-5.6	0	0.04	1.8	0.2	0.9	0	1	1	0	1	1
miR167ao	1.1	0.49	1	-1.3	0.44	0.96	-7.4	0.03	0.15	-5.4	0.01	0.07
miR168b	0.5	0.66	1	0.9	0.47	0.96	5.7	0.03	0.15	2.2	0.2	0.43
miR168f	1.6	0.21	1	0.9	0.52	0.96	-10.1	0	0.01	-4.9	0	0.03
miR319ag	0.9	0.67	1	-5.7	0.02	0.37	-7.8	0.04	0.17	-3.2	0.2	0.43
miR3624a-3p	-0.3	0.8	1	-0.3	0.85	0.96	9.1	0	0	-9.1	0	0.02
miR3627e-3p	-0.8	0.61	1	0.1	0.96	0.97	6.4	0.02	0.15	5.1	0.12	0.31
miR3630b-3p	0	1	1	-0.7	0.77	0.96	6.1	0.02	0.15	8.4	0.01	0.08
miR3633a	3.2	0	0.05	1.9	0.09	0.76	-2.2	0.03	0.16	-1.7	0.1	0.3
miR3633b	1.1	0.3	1	1.5	0.21	0.9	-2.4	0.02	0.15	-4.2	0	0.01
miR3637a-5p	2	0.34	1	-1.8	0.42	0.96	0	1	1	8	0.02	0.1
miR395bk	1.8	0.02	0.17	0.3	0.69	0.96	2.6	0	0.01	-1	0.16	0.38
miR395bl	1.5	0.45	1	-0.2	0.91	0.96	0	1	1	-9.2	0.01	0.08
miR395bo	0.8	0.6	1	1.7	0.32	0.9	5.3	0.01	0.08	-4.2	0.3	0.54
miR395bp	1.1	0.27	1	-1.6	0.16	0.87	4.7	0	0	0.6	0.56	0.75
miR395o	2	0.07	0.5	0.5	0.68	0.96	3.1	0.03	0.15	-6.9	0.02	0.12
miR396a	3.1	0.01	0.07	-1.2	0.33	0.9	-2.3	0.07	0.24	1.1	0.36	0.62
miR396ad	0.3	0.8	1	-0.9	0.59	0.96	-3	0.47	0.8	-6.8	0.03	0.14
miR396ai	0.1	0.9	1	1.4	0.29	0.9	0	1	1	-7.7	0.01	0.07
miR396b	-0.3	0.8	1	3	0.06	0.75	-9.7	0	0.01	-0.5	0.7	0.87
miR396f	0.5	0.49	1	0.2	0.84	0.96	-5.2	0	0	-4.4	0	0
miR396h	3.2	0.02	0.17	1	0.51	0.96	-3.6	0.05	0.17	-0.9	0.62	0.81
miR396k	-0.7	0.54	1	0.3	0.79	0.96	-1.3	0.26	0.58	-11	0	0
miR396l	-0.1	0.95	1	-0.3	0.76	0.96	0	0.98	1	-3.1	0.01	0.07
miR398a	3.4	0	0.05	4.3	0	0.12	-2.3	0.1	0.31	-1.3	0.27	0.52
miR398ad	8.4	0	0	7.6	0	0.03	0	1	1	-3.4	0.41	0.65
miR398b	4.7	0	0.04	3.4	0.12	0.8	0	1	1	5	0.12	0.31
miR408ab	2.4	0.03	0.24	1.8	0.15	0.87	-0.9	0.38	0.76	0.5	0.62	0.81
miR477h	1.4	0.4	1	0.2	0.93	0.97	9.8	0	0.01	9.8	0	0.02
miR6478a	3.2	0.06	0.46	2.3	0.28	0.9	1	0.55	0.89	9.8	0	0.01
miR894a	1.2	0.38	1	0.5	0.75	0.96	5.8	0	0.01	4.5	0	0.03
Log2(Fold Change) values (FC), P-values (P), and FDR values for differential expression analysis for samples from post-veraison and pre-veraison. Positive logFC (orange) values indicate higher expression during post-veraison relative to pre-veraison, while negative logFC values (blue) indicate lower expression during post-veraison relative to pre-veraison. P-values less than 0.05 are highlighted …
